# Supplementary material for: One Cell At a Time (OCAT): a unified framework to integrate and analyze single-cell RNA-seq data
Source: Genome Biol. 2022 Apr 20;23:102. doi: 10.1186/s13059-022-02659-1 (PMC9019955; doi:10.1186/s13059-022-02659-1)
Supplement: Supplementary file 2 — Additional file 2 Supplementary Tables S1-S9. [file 13059_2022_2659_MOESM2_ESM.xls]

## Sheet: Table S1
Dataset	metric	OCAT	Seurat v3	Harmony	Scanorama
Human dendritic	NMI_{cell type}	0.7718	0.7375	0.7653	0.7212
	1 - NMI_{batch}	0.9999	0.9999	1	0.9999
	AMI_{cell type}	0.7703	0.7357	0.7637	0.7194
	1 - AMI_{batch}	1.0012	1.0012	1.0013	1.0012
	ARI_{cell type}	0.7533	0.6932	0.735	0.7188
	1 - ARI_{batch}	1.0014	1.0014	1.0015	1.0014
Mouse atlas	NMI_{cell type}	0.8006	0.6981	0.7625	0.696
	1 - NMI_{batch}	0.9999	0.997	0.9959	0.9905
	AMI_{cell type}	0.8	0.6971	0.7617	0.695
	1 - AMI_{batch}	1	0.9971	0.996	0.9906
	ARI_{cell type}	0.7506	0.5057	0.6487	0.5778
	1 - ARI_{batch}	0.9991	1.0108	1.0122	0.9751
Human pancreas	NMI_{cell type}	0.7949	0.7947	0.7302	0.7249
	1 - NMI_{batch}	0.965	0.9762	0.96	0.9538
	AMI_{cell type}	0.7943	0.794	0.7293	0.7241
	1 - AMI_{batch}	0.9654	0.9767	0.9605	0.9542
	ARI_{cell type}	0.6455	0.7278	0.5876	0.4332
	1 - ARI_{batch}	1.0131	1.0435	1.0585	1.0109
PBMC	NMI_{cell type}	0.7424	0.7932	0.7851	0.7141
	1 - NMI_{batch}	0.9934	0.9943	0.9944	0.9939
	AMI_{cell type}	0.7421	0.7929	0.7848	0.7137
	1 - AMI_{batch}	0.9934	0.9943	0.9945	0.994
	ARI_{cell type}	0.6239	0.7064	0.7005	0.5627
	1 - ARI_{batch}	0.9905	0.9908	0.991	0.9904
Mouse hematopoietic	NMI_{cell type}	0.5019	0.4606	0.4111	0.516
	1 - NMI_{batch}	0.9648	0.9673	0.9734	0.9674
	AMI_{cell type}	0.5007	0.4594	0.4098	0.5149
	1 - AMI_{batch}	0.9649	0.9675	0.9736	0.9676
	ARI_{cell type}	0.5031	0.4297	0.3727	0.5111
	1 - ARI_{batch}	0.988	0.9977	1.001	0.9928
Table S1: OCAT cell type clustering and batch correction performance for integrating multiple scRNA-seq datasets, compared with Seurat v3, Harmony and Scanorama; see the Method section for details on the evaluation metrics.

## Sheet: Table S2
Dataset	metric	OCAT	Seurat v3	Harmony	Scanorama
Romanov	NMI	0.6443	0.5436	0.6343	0.4234
	AMI	0.6429	0.5057	0.5068	0.3993
	ARI	0.6536	0.501	0.4045	0.3797
Zeisel	NMI	0.7884	0.7126	0.6724	0.7373
	AMI	0.7872	0.6505	0.5653	0.6798
	ARI	0.7312	0.5758	0.5369	0.5754
Retina	NMI	0.8742	0.7572	0.7865	0.6337
	AMI	0.8739	0.6865	0.6956	0.6083
	ARI	0.6415	0.4615	0.4332	0.5554
PBMC 68k	NMI	0.575	0.4638	0.4899	0.5344
	AMI	0.5749	0.4198	0.4045	0.4304
	ARI	0.4336	0.2764	0.2382	0.293
Table S2: OCAT cell type clustering performance for integrating individual scRNA-seq datasets, compared with scVI, Seurat v3 and SIMLR; see the Method section for details on the evaluation metrics.

## Sheet: Table S3
Datasets	number of datasets	number of cells	number of genes	m	d
Human dendritic	2	576	16594	20	80
Mouse atlas	2	6, 954	5558	45	70
Human pancreas	5	14767	15558	65	60
PBMC	2	15476	17430	40	120
Mouse hematopoietic	2	4649	3467	30	70
Table S3: OCAT hyper-parameters for integrating multiple datasets. m is the number of ghost cells; d is the dimension that OCAT projects the original gene expression matrix to; see the Method section for the detailed description of the datasets.

## Sheet: Table S4
Dataset	Number of cells	Number of genes	m	d
Romanov	2881	24341	20	30
Zeisel	3005	19972	50	30
Retina	19829	13166	60	60
PBMC 68k	68579	1000	40	40
Table S4: OCAT hyper-parameter settings for individual scRNA-seq datasets. m is the number of ghost cells; d is the dimension that OCAT projects the original gene expression matrix to; see the Method section for the detailed description of the datasets.

## Sheet: Table S5
Dataset	Number of reference cells	Number of inference cells	Number of cell types	Precision (weighted)	Recall (weighted)	F1 (weighted)
Romanov	2592	289	7	0.8988	0.8892	0.8854
Zeisel	2703	302	9	0.9847	0.9834	0.9819
Retina	17847	1982	15	0.9879	0.9878	0.9877
PBMC 68k	61721	6858	11	0.7366	0.7696	0.7425
Table S5: OCAT cell inference performance on four individual scRNA-seq datasets: Rovmanov, Zeisel, Retina, and PBMC 68k. The weighted Precision, Recall and F1 scores between the ground-truth labels and the predicted labels from the inference set are reported to assess the predictive performance.

## Sheet: Table S6
Cell Type	OCAT	Seurat
Astrocytes	1700001C02Rik	1700001C02Rik
	Dynlrb2	1700009P17Rik
	Tmem212	1600029I14Rik
	Fam216b	Gm10714
	Dnali1	Fam216b
CA1	Crym	Crym
	Cpne6	Hpca
	Neurod6	Gria1
	Gria1	Neurod6
	Wipf3	Cpne6
Endothelial	C1qb	C1qa
	C1qa	C1qb
	Fcgr3	Tyrobp
	Fcrls	Fcrls
	Tyrobp	Fcer1g
Ependymal	Aqp4	Acsbg1
	Acsbg1	Lcat
	Lcat	Aqp4
	Gja1	Cldn10
	Cldn10	Mlc1
Interneurons	Gad1	Gad1
	Gad2	Gad2
	Slc32a1	Pnoc
	Dlx1	Dlx6os1
	Dlx6os1	Slc32a1
Microglia	Ly6c1	Cldn5
	Cldn5	Eltd1
	Flt1	Flt1
	Itm2a	Ly6c1
	Slco1a4	Pecam1
Mural	Mog	Plp1
	Ugt8a	Trf
	Mobp	Mog
	Cnp	Mal
	Ermn	Apod
Oligodendrocytes	Acta2	Acta2
	Tagln	Myh11
	Tpm2	Tagln
	Mustn1	Tpm2
	Myl9	Mustn1
S1	Gm11549	Gm11549
	Mef2c	Car10
	Car10	Pcsk2
	Tbr1	Tbr1
	Pcp4	Mef2c
Table S6: Top five selected differential genes by OCAT and Seurat v3 in each cell population of the Zeisel dataset.

## Sheet: Table S7
Metric	Dynverse Metric	Range (low-high)
Features	Feature importance weighted correlation	0-1
	Feature importance enrichment ks	0-1
	Feature importance enrichment wilcox	0-1
Cell positions	Geodesic distance correlation	0-1
Neighbourhood	Random Forest MSE	0.3-0*
	Random Forest normalised MSE	0-1
	Random Forest R2	0-1
	Linear regression MSE	0.3-0*
	Linear regression normalised MSE	0-1
	Linear regression R2	0-1
Topology	Edge flip	0-1
	Hamming-Ipsen-Mikhailov similarity	0-1
	Isomorphic	0-1
Branch assignment	F1 overlap between the branches	0-1
	F1 overlap between the milestones	0-1
Table S7: Evaluation metrics in trajectory and pseudotime inference benchmark. The aggregated metrics for Features, Cell positions, Neighbourhood, Topology, and Branch assignment are the arithmetic mean of the dynverse metrics in their sub-categories.
*The ranges of Random Forest MSE and Linear regression MSE are 0.3-0, and were re-scaled to 0-1 in the calculation of the Neighbourhood metric.

## Sheet: Table S8
User-specific hyper-parameters
d	R	The low dimension that the original gene expression matrix is reduced to
m	R	The number of "ghost" cells from all datasets
s	R	The number of closest ghost cells
p	R	The percentage of closest ghost cells
Notations
N	R	Total number of cells from all datasets
M	R	The number of common genes across all datasets
R	R^{N x M}	The user-input raw gene expression matrix
X'	R^{N x M}	Normalized gene expression matrix R
X'	R^{N x d}	Low-dimensional representation of X
U	R^{m x d}	Low-dimensional representation of all the "ghost" cells
Z	R^{m x d}	Edge weights of bipartite graphs
Z_norm	R^{N x m}	OCAT sparse embedding of all the cells
Table S8: Notations used in the Methods section

## Sheet: Table S9
Dataset		Number of cells	Number of cell types	Precision (weighted)	Recall (weighted)	F1 (weighted)
Reference	Baron	12818	15	-	-	-
	Muraro
	Segerstolpe
Inference I	Xin	1492	4	0.9945	0.9752	0.9847
Inference II	Wang	457	7	0.9103	0.8796	0.8932
Table S9: OCAT cell type inference performance with integrated reference set. We first integrated Baron, Muraro, and Segerstolpe using OCAT and obtained the combined reference set. For inference sets Xin and Wang, we reported the Precision, Recall, and F1 scores respectively as classification performance metrics.
